# Supplementary material for: C2-Symmetrical Terphenyl Derivatives as Small Molecule Inhibitors of Programmed Cell Death 1/Programmed Death Ligand 1 Protein–Protein Interaction
Source: Molecules. 2024 Jun 4;29(11):2646. doi: 10.3390/molecules29112646 (PMC11173618; doi:10.3390/molecules29112646)
Supplement: Supplementary file 1 [file molecules-29-02646-s001.zip]

Archive with 1 entries (1 files):
- molecules-3014359-supplementary.pdf
